# Supplementary material for: Genomic Diversity and Virulence Factors of Clostridium perfringens Isolated from Healthy and Necrotic Enteritis-Affected Broiler Chicken Farms in Quebec Province
Source: Microorganisms. 2024 Dec 18;12(12):2624. doi: 10.3390/microorganisms12122624 (PMC11677781; doi:10.3390/microorganisms12122624)
Supplement: Supplementary file 1 [file microorganisms-12-02624-s001.zip]

Archive with 1 entries (1 files):
- microorganisms-3366052-supplement.pdf
